# Supplementary material for: YOLO POD: a fast and accurate multi-task model for dense Soybean Pod counting
Source: Plant Methods. 2023 Jan 28;19:8. doi: 10.1186/s13007-023-00985-4 (PMC9883929; doi:10.1186/s13007-023-00985-4)
Supplement: Supplementary file 1 — Additional file 1. Soybean variety names and sources [file 13007_2023_985_MOESM1_ESM.xlsx]

## Sheet: Sheet1
Dataset Name	Number	Variety Name	Notes
Chongzhou	1	0125	Suzhou Academy of Agricultural Sciences
	2	Andou203	Anyang Academy of Agricultural Sciences
	3	Chengdou17	Institute of Crop Sciences, Sichuan Academy of Agricultural Sciences
	4	Chuandou13	Sichuan Agricultural University
	5	Chuandou14	Sichuan Agricultural University
	6	Chuandou15	Sichuan Agricultural University
	7	Chuandou16	Sichuan Agricultural University
	8	Dedou99-6	Dezhou Academy of Agricultural Sciences
	9	Gongchundou25	Zigong Academy of Agricultural Sciences
	10	Handou19	Handan Academy of Agricultural Sciences
	11	Hedou12	Heze Academy of Agricultural Sciences
	12	Heihe43	Heilongjiang Academy of Agricultural Sciences
	13	Heihe53	Heilongjiang Academy of Agricultural Sciences
	14	Heike56	Heilongjiang Academy of Agricultural Sciences
	15	Heilong509	Heilongjiang Academy of Agricultural Sciences
	16	Heilong72	Heilongjiang Academy of Agricultural Sciences
	17	Huachun14	South China Agricultural University
	18	Huachun15	South China Agricultural University
	19	Huachun2	South China Agricultural University
	20	Huachun6	South China Agricultural University
	21	Huachun8	South China Agricultural University
	22	Huadou19	Shandong Tancheng County Seed Company
	23	J1897	Weifang Academy of Agricultural Sciences
	24	Jidou12	Hebei Academy of Agricultural Sciences
	25	Jidou17	Hebei Academy of Agricultural Sciences
	26	Jidou18	Hebei Academy of Agricultural Sciences
	27	Jidou37	Hebei Academy of Agricultural Sciences
	28	Jinyuan71	Heilongjiang Academy of Agricultural Sciences
	29	Jiusan15-27	Heilongjiang Academy of Agricultural Sciences
	30	Jiusan15-29-2	Heilongjiang Academy of Agricultural Sciences
	31	Jiyu251	Jilin Academy of Agricultural Sciences
	32	Jiyu259	Jilin Academy of Agricultural Sciences
	33	Jiyu260	Jilin Academy of Agricultural Sciences
	34	Jiyu299	Jilin Academy of Agricultural Sciences
	35	Kenfeng16	Heilongjiang Academy of Agricultural Sciences
	36	Nandou31	Nanchong Academy of Agricultural Sciences, Sichuan Province
	37	Nandou36	Nanchong Academy of Agricultural Sciences, Sichuan Province
	38	Nandou37	Nanchong Academy of Agricultural Sciences, Sichuan Province
	39	Qiandou10	Guizhou Academy of Agricultural Sciences
	40	Qiandou7	Guizhou Academy of Agricultural Sciences
	41	Qihuang34	Shandong Academy of Agricultural Sciences
	42	Qihuang35	Shandong Academy of Agricultural Sciences
	43	Qihuang36	Shandong Academy of Agricultural Sciences
	44	Shengdou10	Shandong Shengfeng Seed Technology Co.
	45	Shengdou127	Shandong Shengfeng Seed Technology Co.
	46	Suike67	Anhui Suixi Science and Technology Development Center
	47	Suike75	Anhui Suixi Science and Technology Development Center
	48	Suike8	Anhui Suixi Science and Technology Development Center
	49	Suike90	Anhui Suixi Science and Technology Development Center
	50	Suike91	Anhui Suixi Science and Technology Development Center
	51	Suike92	Anhui Suixi Science and Technology Development Center
	52	Suike998	Anhui Suixi Science and Technology Development Center
	53	Suinong42	Heilongjiang Academy of Agricultural Sciences
	54	Suinong43	Heilongjiang Academy of Agricultural Sciences
	55	Suinong44	Heilongjiang Academy of Agricultural Sciences
	56	Tianlong1	Oil Crops Research Institute, Chinese Academy of Agricultural Sciences
	57	Weidou138	Weifang Academy of Agricultural Sciences
	58	Xudou20	Xuzhou Academy of Agricultural Sciences
	59	Yunhuang12	Yunnan Agricultural University
	60	Zaoshu1	Shandong Jining Zhongcheng Seed Industry
	61	Zhongdou40	Oil Crops Research Institute, Chinese Academy of Agricultural Sciences
	62	Zhonghuang30	Institute of Crop Sciences, Chinese Academy of Agricultural Sciences
	63	Zhonghuang311	Institute of Crop Sciences, Chinese Academy of Agricultural Sciences
	64	Zhonghuang334	Institute of Crop Sciences, Chinese Academy of Agricultural Sciences
	65	Zhonghuang39	Institute of Crop Sciences, Chinese Academy of Agricultural Sciences
	66	Zhonghuang901	Institute of Crop Sciences, Chinese Academy of Agricultural Sciences
	67	Zhonghuang902	Institute of Crop Sciences, Chinese Academy of Agricultural Sciences
	68	Zhonghuang909	Institute of Crop Sciences, Chinese Academy of Agricultural Sciences
	69	Zhonghuang911	Institute of Crop Sciences, Chinese Academy of Agricultural Sciences
	70	Zhonghuang916	Institute of Crop Sciences, Chinese Academy of Agricultural Sciences
	71	Zhongzuo909	Institute of Crop Sciences, Chinese Academy of Agricultural Sciences
	72	ZhongzuoJ13065	Institute of Crop Sciences, Chinese Academyof Agricultural Sciences
	73	ZhongzuoJ13122	Institute of Crop Sciences, Chinese Academyof Agricultural Sciences
	74	ZhongzuoJD8059	Institute of Crop Sciences, Chinese Academy of Agricultural Sciences
	75	ZhongzuoJD8096	Institute of Crop Sciences, Chinese Academy of Agricultural Sciences
	76	ZhongzuoJD8116	Institute of Crop Sciences, Chinese Academy of Agricultural Sciences
	77	ZhongzuoJD8118	Institute of Crop Sciences, Chinese Academy of Agricultural Sciences
Renshou2021	1	Zheng8074
	2	HD0032
	3	Aiziren
	4	Anxianghuangdou
	5	Baoyuheidou
	6	Bayuehuang
	7	CX01	Breeding materials of Sichuan Agricultural University
	8	CX02	Breeding materials of Sichuan Agricultural University
	9	CX03	Breeding materials of Sichuan Agricultural University
	10	CX04	Breeding materials of Sichuan Agricultural University
	11	CX05	Breeding materials of Sichuan Agricultural University
	12	CX06	Breeding materials of Sichuan Agricultural University
	13	CX07	Breeding materials of Sichuan Agricultural University
	14	Fendou86
	15	Fengshou8
	16	Gong595	Zigong Academy of Agricultural Sciences
	17	Gongdou13	Zigong Academy of Agricultural Sciences
	18	Hengxianheidou-2
	19	Houzimao
	20	Hualiandou
	21	Jianshuixiaoheidou
	22	Jidou17	Hebei Academy of Agricultural Sciences
	23	Jidou17	Hebei Academy of Agricultural Sciences
	24	Jihuang13
	25	Jinda332
	26	Jindou22
	27	Jindou28
	28	Lindou9
	29	Menglaxiaohuangdou
	30	Nannong1138-2	Nanjing Agricultural University
	31	Nannong493-1	Nanjing Agricultural University
	32	Nannong86-4	Nanjing Agricultural University
	33	Ningguoxiaoqingdou
	34	Qihuang35	Shandong Academy of Agricultural Sciences
	35	Qinyangshuibaidou
	36	Rongyangbayuezha
	37	Sidou520
	38	SX01	Breeding materials of Sichuan Agricultural University
	39	SX02	Breeding materials of Sichuan Agricultural University
	40	SX03	Breeding materials of Sichuan Agricultural University
	41	SX04	Breeding materials of Sichuan Agricultural University
	42	SX05	Breeding materials of Sichuan Agricultural University
	43	SX06	Breeding materials of Sichuan Agricultural University
	44	SX07	Breeding materials of Sichuan Agricultural University
	45	SX08	Breeding materials of Sichuan Agricultural University
	46	SX09	Breeding materials of Sichuan Agricultural University
	47	SX10	Breeding materials of Sichuan Agricultural University
	48	SX11	Breeding materials of Sichuan Agricultural University
	49	SX12	Breeding materials of Sichuan Agricultural University
	50	Wandou24
	51	Williams 82
	52	Wuxing1
	53	Xiaomayidan
	54	Xipinghesedou
	55	Xudou11
	56	Xudou14
	57	Xudou17
	58	Xudou6
	59	Xunyanghuangdou
	60	Xunyanghuangdou
	61	Yongshenghupidadou
	62	Zhaopingheidou2
	63	Zhenfengliuyuehuangdou
	64	Zhizidou
	65	ZhouS21-32
Renshou2021	1	Chengdou17	Sichuan Academy of Agricultural Sciences
	2	Chuandou14	Sichuan Agricultural University
	3	Chuandou15	Sichuan Agricultural University
	4	Heihe43	Heilongjiang Academy of Agricultural Sciences
	5	Heihe53	Heilongjiang Academy of Agricultural Sciences
	6	Heike56	Heilongjiang Academy of Agricultural Sciences
	7	Heilong509	Heilongjiang Academy of Agricultural Sciences
	8	Heilong72	Heilongjiang Academy of Agricultural Sciences
	9	Jidou17	Hebei Academy of Agricultural Sciences
	10	Jinyuan71	Heilongjiang Academy of Agricultural Sciences
	11	Jiusan15-27	Heilongjiang Academy of Agricultural Sciences
	12	Jiusan15-29-2	Heilongjiang Academy of Agricultural Sciences
	13	Jiyu257	Jilin Academy of Agricultural Sciences
	14	Jiyu259	Jilin Academy of Agricultural Sciences
	15	Jiyu260	Jilin Academy of Agricultural Sciences
	16	Jiyu299	Jilin Academy of Agricultural Sciences
	17	Kenfeng16	Heilongjiang Academy of Agricultural Sciences
	18	Suinong42	Heilongjiang Academy of Agricultural Sciences
	19	Suinong43	Heilongjiang Academy of Agricultural Sciences
	20	Suinong44	Heilongjiang Academy of Agricultural Sciences
	21	Suinong49	Heilongjiang Academy of Agricultural Sciences
	22	SX101	Suihua Soybean Research Institute
	23	SX102	Suihua Soybean Research Institute
	24	SX103	Suihua Soybean Research Institute
	25	SX104	Suihua Soybean Research Institute
	26	SX105	Suihua Soybean Research Institute
	27	SX106	Suihua Soybean Research Institute
	28	SX109	Suihua Soybean Research Institute
	29	SX110	Suihua Soybean Research Institute
	30	SX111	Suihua Soybean Research Institute
	31	SX112	Suihua Soybean Research Institute
	32	SX113	Suihua Soybean Research Institute
	33	SX115	Suihua Soybean Research Institute
	34	SX117	Suihua Soybean Research Institute
	35	SX118	Suihua Soybean Research Institute
	36	SX119	Suihua Soybean Research Institute
	37	SX120	Suihua Soybean Research Institute
	38	SX202	Suihua Soybean Research Institute
	39	Zaoshu1	Institute of Crop Sciences, Chinese Academy of Agricultural Sciences
	40	Zhongdou30	Institute of Crop Sciences, Chinese Academy of Agricultural Sciences
	41	Zhonghuang30	Institute of Crop Sciences, ChineseAcademyof Agricultural Sciences
	42	Zhonghuang901	Institute of Crop Sciences, Chinese Academy of Agricultural Sciences
	43	Zhonghuang902	Institute of Crop Sciences, Chinese Academy of Agricultural Sciences
	44	Zhonghuang909	Institute of Crop Sciences, Chinese Academy of Agricultural Sciences
	45	Zhonghuang911	Institute of Crop Sciences, Chinese Academy of Agricultural Sciences
	46	Zhonghuang916	Institute of Crop Sciences, Chinese Academy of Agricultural Sciences
	47	Zhongzuo909	Institute of Crop Sciences, Chinese Academy of Agricultural Sciences
	48	ZhongzuoJD8059	Institute of Crop Sciences, Chinese Academy of Agricultural Sciences
	49	ZhongzuoJD8060	Institute of Crop Sciences, Chinese Academy of Agricultural Sciences
	50	ZhongzuoJD8096	Institute of Crop Sciences, Chinese Academy of Agricultural Sciences
	51	ZhongzuoJD8116	Institute of Crop Sciences, Chinese Academy of Agricultural Sciences
	52	ZhongzuoJD8118	Institute of Crop Sciences, Chinese Academy of Agricultural Sciences
